# Supplementary material for: Limited Palatal Muscle Resection for the Treatment of Obstructive Sleep Apnea: A Systematic Review and Meta-Analysis
Source: Medicina (Kaunas). 2023 Aug 8;59(8):1432. doi: 10.3390/medicina59081432 (PMC10456771; doi:10.3390/medicina59081432)
Supplement: Supplementary file 1 [file medicina-59-01432-s001.zip]

Archive with 1 entries (1 files):
- medicina-2489438-supplementary.pdf
